# Supplementary material for: Biomarkers to predict or measure steroid resistance in idiopathic nephrotic syndrome: A systematic review
Source: PLoS One. 2025 Feb 13;20(2):e0312232. doi: 10.1371/journal.pone.0312232 (PMC11824968; doi:10.1371/journal.pone.0312232)
Supplement: S1 Table — Supplementary table one shows all of the papers identified by our search strategy and the reason for their exclusion (if applicable). (XLSX) [file pone.0312232.s002.xlsx]

## Sheet: Sheet1
	Paper Title	First Author	Source	Excluded Y/N	Stage	Data Extractor	Date	Data Extracted
1	Whole Exome Sequencing of Patients with Steroid-Resistant Nephrotic Syndrome.	Warejko et al	PubMed	Y	4	CM	2022-01-18
2	Steroid-resistant Nephrotic Syndrome in Children: A Mini-review on Genetic Mechanisms, Predictive Biomarkers and Pharmacotherapy Strategies.	Guo et al	PubMed	Y	2	CM	2022-01-18
3	Steroid Resistant Nephrotic Syndrome-Genetic Consideration.	Tasic et al	PubMed	Y	2	CM	2022-01-18
4	Nephronectin (NPNT) and the prediction of nephrotic syndrome response to steroid treatment.	Watany et al	PubMed	N		CM	2022-01-18	Cut off, sensitivity, specificity, AUC and sample size
5	Genetic testing in steroid-resistant nephrotic syndrome: when and how?	Lovric et al	PubMed	Y	2	CM	2022-01-18
6	Recent advances in understanding and treating nephrotic syndrome.	Bierzynska et al	PubMed	Y	2	CM	2022-01-18
7	Predicting and Defining Steroid Resistance in Pediatric Nephrotic Syndrome Using Plasma Proteomics.	Agrawal et al	PubMed	N		CM	2022-01-18	Cut off, sensitivity, specificity, AUC and sample size
8	Predicting and Defining Steroid Resistance in Pediatric Nephrotic Syndrome Using Plasma Metabolomics.	Gooding et al	PubMed	Y	1	CM	2022-01-18
9	Spectrum of steroid-resistant and congenital nephrotic syndrome in children: the PodoNet registry cohort.	Trautmann et al	PubMed	Y	4	CM	2022-01-18
10	Exploring the Clinical and Genetic Spectrum of Steroid Resistant Nephrotic Syndrome: The PodoNet Registry.	Trautmann et al	PubMed	Y	2	CM	2022-01-18
11	Genetic mutation in Egyptian children with steroid-resistant nephrotic syndrome.	Thomas et al	PubMed	Y	4	CM	2022-01-18
12	Initial steroid sensitivity in children with steroid-resistant nephrotic syndrome predicts post-transplant recurrence.	Ding et al	PubMed	Y	4	CM	2022-01-18
13	A Novel Biomarker Panel to Identify Steroid Resistance in Childhood Idiopathic Nephrotic Syndrome.	Bennett et al	PubMed	N		CM	2022-01-18	Cut off, sensitivity, specificity, AUC and sample size
14	Urinary Vitamin D-Binding Protein as a Biomarker of Steroid-Resistant Nephrotic Syndrome.	Bennett et al	PubMed	N		CM	2022-01-18	Cut off, sensitivity, specificity, AUC and sample size
15	Screening for urinary biomarkers of steroid-resistant nephrotic syndrome in children.	Bai et al	PubMed	N		CM	2022-01-18	Cut off, sensitivity, specificity, AUC and sample size
16	Hearing status in children with frequently relapsing and steroid resistant nephrotic syndrome.	Saha et al	PubMed	Y	4	CM	2022-01-18
17	Vascular Endothelial Growth Factor (VEGF) and Neopterin Levels in Children with Steroid-sensitive and Steroid-resistant Nephrotic Syndrome.	Ruslie et al	PubMed	Y	4	CM	2022-01-18
18	Proteomic profiling identifies haptoglobin as a potential serum biomarker for steroid-resistant nephrotic syndrome.	Wen et al	PubMed	N		CM	2022-01-18	Cut off, sensitivity, specificity, AUC and sample size
19	Markers of disease and steroid responsiveness in paediatric idiopathic nephrotic syndrome: Whole-transcriptome sequencing of peripheral blood mononuclear cells.	Kang et al	PubMed	Y	4	CM	2022-01-18
20	The Search for Biomarkers to Aid in Diagnosis, Differentiation, and Prognosis of Childhood Idiopathic Nephrotic Syndrome.	Stone et al	PubMed	Y	2	CM	2022-01-18
21	Association of Urinary Vitamin D Binding Protein and Neutrophil Gelatinase-Associated Lipocalin with Steroid Responsiveness in Idiopathic Nephrotic Syndrome of Childhood.	Choudhary et al	PubMed	N		CM	2022-01-18	Cut off, sensitivity, specificity, AUC and sample size
22	Low expression of glucocorticoid receptors in children with steroid-resistant nephrotic syndrome.	Hammad et al	PubMed	Y	4	CM	2022-01-18
23	Assay of urinary protein carbonyl content can predict the steroid dependence and resistance in children with idiopathic nephrotic syndrome.	Gopal et al	PubMed	N		CM	2022-01-18	Cut off, sensitivity, specificity, AUC and sample size
24	Novel NPHS2 variant in patients with familial steroid-resistant nephrotic syndrome with early onset, slow progression and dominant inheritance pattern.	Suvanto et al	PubMed	Y	4	CM	2022-01-18
25	Effect of Combined Gluten-Free, Dairy-Free Diet in Children With Steroid-Resistant Nephrotic Syndrome: An Open Pilot Trial.	Leon et al	PubMed	Y	4	CM	2022-01-18
26	Histone deacetylase-2 expression and activity in children with nephrotic syndrome with different glucocorticoid response.	Guan et al	PubMed	Y	4	CM	2022-01-18
27	Overexpression of P-glycoprotein and MRP-1 are pharmacogenomic biomarkers to determine steroid resistant phenotype in childhood idiopathic nephrotic syndrome.	Prasad et al	PubMed	N		CM	2022-01-18	Cut off, sensitivity, specificity, AUC and sample size
28	Rituximab Use in the Management of Childhood Nephrotic Syndrome.	Kallash et al	PubMed	Y	4	CM	2022-01-18
29	Association of endothelin receptor type A rs5333 gene polymorphism with steroid response in Egyptian children with idiopathic nephrotic syndrome.	Ezzat et al	PubMed	Y	4	CM	2022-01-18
30	CD80 expression and infiltrating regulatory T cells in idiopathic nephrotic syndrome of childhood.	Eroglu et al	PubMed	Y	4	CM	2022-01-18
31	Therapeutic apheresis in idiopathic nephrotic syndrome.	Moriconi et al	PubMed	Y	2	CM	2022-01-18
32	Serum suPAR levels help differentiate steroid resistance from steroid-sensitive nephrotic syndrome in children.	Peng et al	PubMed	N		CM	2022-01-18	Cut off, sensitivity, specificity, AUC and sample size
33	The clinical pattern of nephrotic syndrome in children has no effect on the concentration of soluble urokinase receptor (suPAR) in serum and urine.	Ochocinska et al	PubMed	Y	3	CM	2022-01-18
34	High Serum Endothelin-1 Level is Associated with Poor Response to Steroid Therapy in Childhood-Onset Nephrotic Syndrome.	Ahmed et al	PubMed	N		CM	2022-01-18	Cut off, sensitivity, specificity, AUC and sample size
35	Mycophenolate Mofetil Following Rituximab in Children With Steroid-Resistant Nephrotic Syndrome.	Basu et al	PubMed	Y	4	CM	2022-01-18
36	Subclinical non-autoimmune hypothyroidism in children with steroid resistant nephrotic syndrome.	Kapur et al	PubMed	Y	4	CM	2022-01-18
37	Anti-CD20 Antibodies for Idiopathic Nephrotic Syndrome in Children.	Ravani et al	PubMed	Y	2	CM	2022-01-18
38	TRPC6 gene variants in Turkish children with steroid-resistant nephrotic syndrome.	Mir et al	PubMed	Y	4	CM	2022-01-18
39	Evaluation of serum soluble urokinase plasminogen activator receptor as a marker for steroid-responsiveness in children with primary nephrotic syndrome.	Mousa et al	PubMed	N		CM	2022-01-18	Cut off, sensitivity, specificity, AUC and sample size
40	Correlation of fractional excretion of magnesium with steroid responsiveness in children with nephrotic syndrome.	Rumana et al	PubMed	Y	4	CM	2022-01-18
41	Association of HLA-DR/DQ alleles and haplotypes with nephrotic syndrome.	Ramanathan et al	PubMed	Y	4	CM	2022-01-18
42	Urinary metalloproteinases and tissue inhibitors of metalloproteinases as potential early biomarkers for renal fibrosis in children with nephrotic syndrome.	Bienias et al	PubMed	Y	4	CM	2022-01-18
43	Increased serum and urinary microRNAs in children with idiopathic nephrotic syndrome.	Luo et al	PubMed	Y	4	CM	2022-01-18
44	Glucocorticoid receptors and the pattern of steroid response in idiopathic nephrotic syndrome.	Shalaby et al	PubMed	Y	4	CM	2022-01-18
45	Bone mineral density and its influencing factors in children with idiopathic nephrotic syndrome: a prospective observational study.	Sharawat et al	PubMed	Y	4	CM	2022-01-18
46	Toll-like receptor 3 (TLR-3), TLR-4 and CD80 expression in peripheral blood mononuclear cells and urinary CD80 levels in children with idiopathic nephrotic syndrome.	Mishra et al	PubMed	Y	4	CM	2022-01-18
47	Assay of urinary protein-bound sialic acid can differentiate steroidsensitive nephrotic syndrome from steroid-resistant cases.	Gopal et al	PubMed	N		CM	2022-01-18	Cut off, sensitivity, specificity, AUC and sample size
48	Educational paper: the podocytopathies.	Buscher et al	PubMed	Y	2	CM	2022-01-18
49	Clinical significance of IgM and C1q deposition in the mesangium in pediatric idiopathic nephrotic syndrome.	Kanemoto et al	PubMed	Y	4	CM	2022-01-18
50	Multicenter study on present status of diagnosis and treatment of steroid-resistant nephrotic syndrome in children.	Zhonghua et al	PubMed	Y	4	CM	2022-01-18
51	Hepatitis B Seroprotection in Pediatric Nephrotic Syndrome.	Neupane et al	PubMed	Y	4	CM	2022-01-18
52	Cell biology and genetics of minimal change disease.	Saleem et al	PubMed	Y	4	CM	2022-01-18
53	Plasma Cytokine Profiling to Predict Steroid Resistance in Pediatric Nephrotic Syndrome.	Agrawal et al	PubMed	N		CM	2022-01-18	Cut off, sensitivity, specificity, AUC and sample size
54	Unfavorable impact of anti-rituximab antibodies on clinical outcomes in children with complicated steroid-dependent nephrotic syndrome.	Fujinaga et al	PubMed	Y	4	CM	2022-01-18
55	Optimal management of primary focal segmental glomerulosclerosis in adults.	Beaudreuil et al	PubMed	Y	4	CM	2022-01-18
56	Long-term Outcomes of Childhood Onset Nephrotic Syndrome.	Hjorten et al	PubMed	Y	4	CM	2022-01-18
57	Reduced INF2 expression in nephrotic syndrome is possibly related to clinical severity of steroid resistance in children.	Tamura et al	PubMed	Y	4	CM	2022-01-18
58	Reciprocal Regulation of 11β-HSDs May Predict Steroid Sensitivity in Childhood Nephrotic Syndrome.	Sai et al	PubMed	Y	4	CM	2022-01-18
59	Association of ACE and MDR1 Gene Polymorphisms with Steroid Resistance in Children with Idiopathic Nephrotic Syndrome.	Dhandapani et al	PubMed	Y	3	CM	2022-01-18
60	Urine Neutrophil Gelatinase Associated Lipocalin to Creatinine Ratio: A Novel Index for Steroid Response in Idiopathic Nephrotic Syndrome.	Nickavar et al	PubMed	N		CM	2022-01-18	Cut off, sensitivity, specificity, AUC and sample size
61	The role of novel biomarkers in childhood idiopathic nephrotic syndrome: a narrative review of published evidence.	Uwaezuoke et al	PubMed	Y	2	CM	2022-01-18
62	Activation of the acute inflammatory phase response in idiopathic nephrotic syndrome: association with clinicopathological phenotypes and with response to corticosteroids.	Roca et al	PubMed	Y	4	CM	2022-01-18
63	Cardiovascular outcomes of Nephrotic syndrome in childhood (CVONS) study: a protocol for prospective cohort study.	Patnaik et al	PubMed	Y	4	CM	2022-01-18
64	Predictive Value of Serum Interleukins in Children with Idiopathic Nephrotic Syndrome.	Nickavar et al	PubMed	N		CM	2022-01-18	Cut off, sensitivity, specificity, AUC and sample size
65	A circulating permeability factor in focal segmental glomerulosclerosis: the hunt continues.	Wada et al	PubMed	Y	2	CM	2022-01-18
66	Response to combined ipilimumab and nivolumab after development of a nephrotic syndrome related to PD-1 monotherapy.	Glutsch et al	PubMed	Y	4	CM	2022-01-18
67	Overview of current and alternative therapies for idiopathic membranous nephropathy.	Tran et al	PubMed	Y	2	CM	2022-01-18
68	Indications for kidney biopsy in idiopathic childhood nephrotic syndrome.	Alshami et al	PubMed	Y	4	CM	2022-01-18
69	SGPL1 Deficiency: A Rare Cause of Primary Adrenal Insufficiency.	Settas et al	PubMed	Y	4	CM	2022-01-18
70	CG/CA genotypes represent novel markers in the NPHS2 gene region associated with nephrotic syndrome.	Chamgordani et al	PubMed	Y	4	CM	2022-01-18
71	Glucocorticoid effects on bone strength in children with renal diseases.	Aoyagi et al	PubMed	Y	4	CM	2022-01-18
72	Glomerular Transcriptome Profiles in Focal Glomerulosclerosis: New Genes and Pathways for Steroid Resistance.	Tong et al	PubMed	Y	4	CM	2022-01-18
73	Panel sequencing distinguishes monogenic forms of nephritis from nephrosis in children.	Schapiro et al	PubMed	Y	4	CM	2022-01-18
74	Magnesium in Pediatric Nephrotic Syndrome	Taslariu et al	PubMed	Y	3	CM	2022-01-18
75	Endothelial dysfuntion in children with idiopathic nephrotic syndrome.	Sharma et al	PubMed	Y	4	CM	2022-01-18
76	Persistent CD-19 depletion by rituximab is cost-effective in maintaining remission in calcineurin-inhibitor dependent podocytopathy.	Ramachandran et al	PubMed	Y	4	CM	2022-01-18
77	Behavioral changes in Egyptian children with nephrotic syndrome.	Ghobrial et al	PubMed	Y	4	CM	2022-01-18
78	Urinary exosomal WT1 in childhood nephrotic syndrome.	Lee et al	PubMed	Y	4	CM	2022-01-18
79	Can microRNA profiles predict corticosteroid responsiveness in childhood nephrotic syndrome? A study protocol.	Patnaik et al	PubMed	Y	4	CM	2022-01-18
80	Differentially expressed urinary biomarkers in children with idiopathic nephrotic syndrome.	Suresh et al	PubMed	Y	4	CM	2022-01-18
81	Monoclonal antibodies for renal diseases: current concepts and ongoing treatments.	Santoro et al	PubMed	Y	2	CM	2022-01-18
82	Clinical importance of mean platelet volume in children with nephrotic syndrome.	Gulleroglu et al	PubMed	Y	4	CM	2022-01-18
83	Clinicopathological profile of pediatric renal biopsies at a tertiary care hospital, Pakistan.	Sadaf et al	PubMed	Y	4	CM	2022-01-18
84	Vitamin D in incident nephrotic syndrome: a Midwest Pediatric Nephrology Consortium study.	Selewski et al	PubMed	Y	4	CM	2022-01-18
85	Urinary N-acetyl-beta-D glucosaminidase (NAG) level in idiopathic nephrotic syndrome.	Mishra et al	PubMed	N		CM	2022-01-18	Cut off, sensitivity, specificity, AUC and sample size
86	Proteomic profile of mesothelial exosomes isolated from peritoneal dialysis effluent of children with focal segmental glomerulosclerosis.	Bruschi et al	PubMed	Y	4	CM	2022-01-18
87	New risk score for predicting steroid resistance in patients with focal segmental glomerulosclerosis or minimal change disease.	Weng et al	PubMed	Y	4	CM	2022-01-18
88	T Lymphocyte Activation Markers as Predictors of Responsiveness to Rituximab among Patients with FSGS.	Chan et al	PubMed	Y	4	CM	2022-01-18
89	Early Markers of Tubulointerstitial Fibrosis in Children With Idiopathic Nephrotic Syndrome: Preliminary Report.	Bienias et al	PubMed	Y	4	CM	2022-01-18
90	Comparative differential proteomic analysis of minimal change disease and focal segmental glomerulosclerosis.	Perez et al	PubMed	Y	4	CM	2022-01-18
91	Efficacy and safety of rituximab treatment in children with primary glomerulonephritis.	Zachwieja et al	PubMed	Y	4	CM	2022-01-18
92	Adiponectin in children and young adults with focal segmental glomerulosclerosis.	Sethna et al	PubMed	Y	4	CM	2022-01-18
93	Immunological Impact of a Gluten-Free Dairy-Free Diet in Children With Kidney Disease: A Feasibility Study.	Perez-Saez et al	PubMed	Y	4	CM	2022-01-18
94	Rituximab for minimal change disease in adults: long-term follow-up.	Bruchfeld et al	PubMed	Y	4	CM	2022-01-18
95	Somatotropic axis and molecular markers of mineral metabolism in children undergoing chronic peritoneal dialysis.	Cellaballos Osorio et al	PubMed	Y	4	CM	2022-01-18
96	Tacrolimus combined with corticosteroids versus Modified Ponticelli regimen in treatment of idiopathic membranous nephropathy: Randomized control trial.	Ramachandran et al	PubMed	Y	4	CM	2022-01-18
97	Is the red cell distribution width strong predictor for treatment response in primary glomerulonephritides?	Turgutalp et al	PubMed	Y	4	CM	2022-01-18
98	Intrinsic tumor necrosis factor-α pathway is activated in a subset of patients with focal segmental glomerulosclerosis.	Chung et al	PubMed	Y	4	CM	2022-01-18
99	Tacrolimus improves the proteinuria remission in patients with refractory IgA nephropathy.	Zhang et al	PubMed	Y	4	CM	2022-01-18
100	Soluble CD40 ligand directly alters glomerular permeability and may act as a circulating permeability factor in FSGS.	Doublier et al	PubMed	Y	4	CM	2022-01-18
101	Long-term follow-up results of patients with ADCK4 mutations who have been diagnosed in the asymptomatic period: effects of early initiation of CoQ10 supplementation.	Atmaca et al	PubMed	Y	4	CM	2022-01-18
102	Later Response to Corticosteroids in Adults With Primary Focal Segmental Glomerular Sclerosis Is Associated With Favorable Outcomes.	Rood et al	PubMed	Y	4	CM	2022-01-18
103	Adult minimal change disease with acute kidney injury: a case report and literature review.	Nicholas et al	PubMed	Y	2	CM	2022-01-18
104	Dealing with the incidental finding of secondary variants by the example of SRNS patients undergoing targeted next-generation sequencing.	Weber et al	PubMed	Y	4	CM	2022-01-18
105	A comparative study on renal biopsy before and after long-term calcineurin inhibitors therapy: an insight for pathogenesis of its toxicity.	Singh et al	PubMed	Y	4	CM	2022-01-18
106	Recurrent Proliferative Glomerulonephritis With Monoclonal IgG Deposits After a Renal Transplant Which Was Insensitive to Pulse Therapy Remitted by Double Filtration Plasmapheresis.	Wu et al	PubMed	Y	4	CM	2022-01-18
107	Urinary Vitamin D-Binding Protein as a Biomarker of Steroid-Resistant Nephrotic Syndrome	Bennett et al	Web of Science	Y	1	CM	2022-01-18
108	Discovery and initial validation of alpha 1-B glycoprotein fragmentation as a differential urinary biomarker in pediatric steroid-resistant nephrotic syndrome	Pivaphanee et al	Web of Science	Y	4	CM	2022-01-18
109	Proteomics Approach Identifies Factors Associated With the Response to Low-Density Lipoprotein Apheresis Therapy in Patients With Steroid-Resistant Nephrotic Syndrome	Kuribayashi-Okuma et al	Web of Science	Y	4	CM	2022-01-18
110	Proteomic Profiling Identifies Haptoglobin as a Potential Serum Biomarker for Steroid-Resistant Nephrotic Syndrome	Wen et al	Web of Science	Y	1	CM	2022-01-18
111	PEPTIDE BIOMARKER SIGNATURES IN STEROID-RESISTANT NEPHROTIC SYNDROME	Zurbig et al	Web of Science	Y	2	CM	2022-01-18
112	Query About Validity of uVDBP as a Biomarker of Steroid-Resistant Nephrotic Syndrome	Aoun et al	Web of Science	Y	2	CM	2022-01-18
114	A Novel Biomarker Panel to Identify Steroid Resistance in Childhood Idiopathic Nephrotic Syndrome	Bennett et al	Web of Science	Y	1	CM	2022-01-18
115	A circulating permeability factor in focal segmental glomerulosclerosis: the hunt continues	Wada et al	Web of Science	Y	1	CM	2022-01-18
116	Nephronectin (NPNT) and the prediction of nephrotic syndrome response to steroid treatment	Watany et al	Web of Science	Y	1	CM	2022-01-18
117	PodoSighter: A Cloud-Based Tool for Label-Free Podocyte Detection in Kidney Whole-Slide Images	Govind et al	Web of Science	Y	4	CM	2022-01-18
118	Urinary N-acetyl-beta-D glucosaminidase (NAG) level in idiopathic nephrotic syndrome	Mishra et al	Web of Science	Y	1	CM	2022-01-18
119	Urinary cytokines and steroid responsiveness in idiopathic nephrotic syndrome of childhood	Woroniecki et al	Web of Science	Y	4	CM	2022-01-18
120	AKI in Children Hospitalized with Nephrotic Syndrome	Rheault et al	Web of Science	Y	1	CM	2022-01-18
121	Early Markers of Tubulointerstitial Fibrosis in Children With Idiopathic Nephrotic Syndrome Preliminary Report	Bienias et al	Web of Science	Y	1	CM	2022-01-18
122	A novel biomarker panel to identify steroid resistance in childhood idiopathic nephrotic syndrome	Bennett et al	Google Scholar	Y	1	CM	2022-01-18
123	Urinary vitamin D-binding protein as a biomarker of steroid-resistant nephrotic syndrome	Bennett et al	Google Scholar	Y	1	CM	2022-01-18
124	Proteomic profiling identifies haptoglobin as a potential serum biomarker for steroid-resistant nephrotic syndrome	Wen et al	Google Scholar	Y	1	CM	2022-01-18
125	Urinary protein selectivity in nephrotic syndrome and pregnancy: resurrection of a biomarker when renal biopsy is contraindicated	Hamilton et al	Google Scholar	Y	4	CM	2022-01-18
126	Aberrant IgM on T cells: biomarker or pathogenic factor in childhood nephrotic syndrome?	Chambers et al	Google Scholar	Y	2	CM	2022-01-18
127	Role of Urinary CD80 Biomarker in pediatric nephrotic syndrome	Hooman et al	Google Scholar	Y	4	CM	2022-01-18
128	Aquaporin-2 is a potential biomarker for tolvaptan efficacy in decompensated heart failure complicated by diabetic nephrotic syndrome	Tanaka et al	Google Scholar	Y	4	CM	2022-01-18
129	Query About Validity of uVDBP as a Biomarker of Steroid-Resistant Nephrotic Syndrome	Aoun et al	Google Scholar	Y	1	CM	2022-01-18
130	Nephrotic Syndrome, Steroid Therapy and Associated Cardiovascular Risk; is Annexin A5 a Biomarker?	Souparnika et al	Google Scholar	Y	4	CM	2022-01-18
131	Urinary Interleukin-8 as a biomarker for steroid resistance in childhood onset nephrotic syndrome	Ahmed et al	Google Scholar	Y	1	CM	2022-01-18
132	Quantitative Mass Spectrometry Normalization in Urine Biomarker Analysis in Nephrotic Syndrome	Cummins et al	Google Scholar	Y	4	CM	2022-01-18
133	Study of the Value of Urinary Vitamin D-Binding Protein as a Prognostic Biomarker in Cases of Childhood Idiopathic Nephrotic Syndrome and its Relation to Calcium /Phosphorus Metabolism.	Sharaf et al	Google Scholar	Y	4	CM	2022-01-18
134	Urinary CD 80 in Nephrotic Syndrome: A Biomarker to Distinguish Minimal Change Disease From Other Glomerular Diseases	Mishra et al	Google Scholar	Y	1	CM	2022-01-18
135	Urinary neutrophil gelatinase-associated lipocalin as prognostic biomarker for idiopathic nephrotic syndrome in Egyptian children	El Gamasy et al	Google Scholar	Y	1	CM	2022-01-18
136	Urinary Neutrophil Gelatinase- Associated Lipocalin in Children with Idiopathic Nephrotic Syndrome: A Biomarker to Differentiate Between Steroid Sensitive and Resistant Forms of Disease	Mishra et al	Google Scholar	Y	1	CM	2022-01-18
137	Urine IL-8 is the Predictive Biomarker of Steroid Sensitivity in Patients with Idiopathic Nephrotic Syndrome	Xie et al	Google Scholar	Y	4	CM	2022-01-18
138	Nephrotic Syndrome Study Network (NEPTUNE): Single cell transcriptomics identifies focal segmental glomerulosclerosis remission endothelial biomarker	Menon et al	Google Scholar	Y	4	CM	2022-01-18
139	Nephrotic Syndrome Study Network (NEPTUNE): Single cell transcriptomics identifies focal segmental glomerulosclerosis remission endothelial biomarker	Menon et al	Google Scholar	Y	1	CM	2022-01-18
140	A novel biomarker for predicting steroid resistance in childhood nephrotic syndrome	Kumar et al	Google Scholar	Y	3	CM	2022-01-18
141	Serum miR-30a in pediatric nephrotic syndrome as a potential biomarker for the diagnosis of frequently relapsing nephrotic syndrome	Zhang et al	Google Scholar	Y	4	CM	2022-01-18
142	Hypercoagulopathy correction is a novel biomarker of disease response in preclinical nephrotic syndrome models	Waller et al	Google Scholar	Y	3	CM	2022-01-18
143	DEVELOPMENT OF A REPRODUCIBLE BIOMARKER TO DETECT CIRCULATING FACTOR DISEASE IN NEPHROTIC SYNDROME	Henson et al	Google Scholar	Y	4	CM	2022-01-18
144	URINARY CD80 LEVEL IN IDIOPATHIC NEPHROTIC SYNDROME OF CHILDHOOD; IS IT A RELIABLE DIAGNOSTIC AND PROGNOSTIC BIOMARKER?	Honarpisheh et al	Google Scholar	Y	3	CM	2022-01-18
145	Peptide Biomarker Signatures in Steroid-Resistant Nephrotic Syndrome	Zurbig et al	Google Scholar	Y	2	CM	2022-01-18
146	Hypercoagulopathy correction is a novel biomarker of disease response in preclinical nephrotic syndrome models	Waller et al	Google Scholar	Y	3	CM	2022-01-18
147	DEVELOPMENT OF A REPRODUCIBLE BIOMARKER TO DETECT CIRCULATING FACTOR DISEASE IN NEPHROTIC SYNDROME	Henson et al	Google Scholar	Y	4	CM	2022-01-18
					86
